# Supplementary material for: Tunisian Multicenter Study on the Prevalence of Colistin Resistance in Clinical Isolates of Gram Negative Bacilli: Emergence of Escherichia coli Harbouring the mcr-1 Gene
Source: Antibiotics (Basel). 2022 Oct 11;11(10):1390. doi: 10.3390/antibiotics11101390 (PMC9598684; doi:10.3390/antibiotics11101390)
Supplement: Supplementary file 1 [file antibiotics-11-01390-s001.zip]

Archive with 1 entries (1 files):
- antibiotics-1862124-supplementary.pdf
